# Supplementary material for: Transplanting cells from old but not young donors causes physical dysfunction in older recipients
Source: Aging Cell. 2020 Jan 23;19(3):e13106. doi: 10.1111/acel.13106 (PMC7059132; doi:10.1111/acel.13106)
Supplement: Supplementary file 3 [file ACEL-19-e13106-s003.csv]

	logFC	PValue
Apoc1	2.979661898	0
Ercc1	1.055133674	1.62E-276
Sfrp2	-2.393499151	3.49E-263
Phlda1	1.180219576	1.90E-237
Anxa1	0.82060027	1.33E-234
S100a6	0.564224526	9.66E-231
Bex3	1.009965527	8.57E-221
Pdlim1	1.291328834	2.34E-220
Lgi2	-1.185655456	9.39E-211
Sgk1	0.961370633	1.10E-205
Lgals1	0.534977602	2.33E-199
Ier3	1.032697719	7.25E-194
Anxa3	0.93350759	4.58E-193
Aldoa	0.32944377	4.20E-187
Tmem37	1.79191124	3.72E-173
Ftl1	0.453551949	4.78E-163
Taldo1	0.733346033	8.13E-161
Rps27l	0.416753132	1.63E-159
Fam198b	1.324949525	1.67E-156
Fhl1	2.075196829	2.65E-155
F2r	0.796399208	1.43E-153
Pgam1	0.333771408	6.00E-148
Prdx1	0.408583113	6.52E-147
Olfml3	-0.780894583	8.58E-146
Sfrp1	-0.898178363	7.72E-144
Gpx1	0.535100129	8.66E-138
Myl12a	0.459403168	1.08E-136
Cpe	0.934460568	1.89E-135
Ptgs2	1.228384696	2.35E-135
Rtn4	0.422587842	4.14E-135
Gpx4	0.327806859	4.87E-134
Hsp90ab1	0.398586949	7.15E-133
Vamp5	0.772357667	5.30E-132
Esd	0.450078269	2.38E-130
Cavin2	1.139284566	2.39E-124
mt-Cytb	0.302914208	1.26E-123
Col3a1	-0.789704017	5.38E-122
Phgdh	1.275885951	2.06E-121
Slc25a4	0.344987552	3.40E-121
Tceal9	0.510905933	4.13E-119
Cox5a	0.361411727	1.20E-118
Pgk1	0.321602244	1.19E-116
Hspb1	0.845386874	1.05E-115
Npnt	1.421057639	1.11E-115
Emb	-0.811534791	8.75E-115
Ntn4	1.569018426	9.33E-115
Bax	0.454944698	2.60E-114
Cox7a2	0.3326998	1.16E-113
Cnih4	0.544877289	7.42E-111
Ppia	0.284953387	1.48E-110
Tm4sf1	0.853039709	8.22E-110
Ifi27l2b	1.949520436	1.88E-109
Fat1	0.675781985	4.99E-109
Apoe	1.354644937	8.19E-109
Tinagl1	1.255893515	2.89E-108
Pfn1	0.408476535	1.21E-107
Smdt1	0.399598838	7.73E-107
Atp5b	0.314332317	2.44E-106
Slc25a3	0.30407033	2.99E-105
Nid1	0.582677966	1.20E-103
Nap1l1	0.440416242	1.23E-103
Dstn	0.576268522	1.44E-103
Cald1	0.35764799	1.06E-102
Socs3	-1.082804212	1.33E-102
Cited2	0.764509008	6.23E-102
Usmg5	0.362670548	1.11E-101
Rbp4	-1.27691249	1.49E-100
Cotl1	1.038534846	3.82E-100
Arpc2	0.338925911	9.65E-100
Egr1	0.632525196	5.87E-99
Dusp1	1.095819867	2.29E-97
Gapdh	0.269613773	2.52E-97
Hmgn1	0.400063026	2.96E-97
Bnip3	0.449981628	5.65E-97
Col4a1	0.847210327	1.18E-96
Mrps6	0.702657785	1.71E-96
Uqcrq	0.30321989	2.99E-96
Slc1a6	1.541502604	1.70E-95
Slc2a1	0.688969005	2.80E-95
Dcn	-1.191763263	7.63E-95
Pros1	-0.730424184	9.68E-95
Crim1	0.929571018	4.24E-94
Egln3	0.859763932	6.07E-94
Blvrb	0.657967537	1.64E-92
Ldha	0.307604218	1.91E-92
Etfb	0.446338168	3.96E-92
Snrpd2	0.334731235	4.49E-92
Acta2	0.926931351	5.23E-92
Ccnd1	1.257703895	8.10E-92
Col6a1	-0.565059028	9.51E-92
Nme1	0.418755952	1.13E-91
Acot7	0.678610959	2.65E-91
Tmed3	-0.385138802	2.27E-90
Pcsk5	-1.416497784	4.53E-90
Tuba1b	0.511705214	2.16E-88
Rock2	0.485632889	2.18E-88
Psmb3	0.332380124	4.80E-87
Il13ra1	-0.762500522	7.00E-86
Ranbp1	0.473081347	9.80E-86
Eno1	0.282458677	1.10E-85
Egr2	1.127198324	3.39E-85
Chchd2	0.20955107	3.93E-85
Brinp3	-1.201318435	6.19E-85
Dcbld2	0.659329108	7.70E-85
Basp1	0.490532773	9.57E-85
Cycs	0.466926815	1.07E-84
Bmp1	-0.453845274	1.21E-84
1810037I17Rik	0.457247449	1.56E-84
Rac3	-0.896433537	1.64E-84
Dpysl3	0.883026785	3.57E-84
Btg2	0.987427229	1.06E-83
Cryab	0.757803353	1.54E-83
mt-Co2	0.213707306	1.67E-83
Il4ra	-0.6698311	2.85E-83
Il1r1	-0.663230173	3.65E-83
Dbi	0.328904794	4.93E-83
Fez2	0.619672946	6.04E-83
Hspa8	0.321521761	6.50E-83
Psmb7	0.415317753	2.01E-82
Hsp90aa1	0.373941829	2.06E-82
Cox4i1	0.215102616	4.61E-82
Txnrd1	0.517863485	4.98E-82
Psmd8	0.388789872	6.09E-82
Sod3	-0.853317896	6.48E-82
Klra4	1.987835643	1.98E-81
Plin2	0.64608992	3.07E-81
Tpm1	0.627401996	3.41E-81
Atp5c1	0.313979246	4.92E-81
Rgs16	0.849750047	1.29E-80
Fermt2	0.541116558	2.26E-80
Rasl11a	-0.796940974	5.39E-80
Ccng1	0.676193389	1.61E-79
Psma2	0.297412564	3.27E-79
Col4a2	0.76886603	3.38E-79
Psma3	0.27608008	5.52E-79
Jpt1	0.568207391	7.75E-79
Nqo1	1.18915116	9.28E-79
Mdh2	0.334644221	1.19E-78
Ndufa12	0.34591555	1.55E-78
Rcn3	-0.365678844	3.17E-78
Prl2c3	1.686740705	1.25E-77
Dynll1	0.359902018	1.44E-77
Colec12	-0.445262934	2.49E-77
Asap1	0.494536364	1.44E-76
Dusp4	0.991907919	2.55E-76
Ly6a	-0.694112523	4.86E-76
Rgcc	-0.718437245	6.45E-76
Cox7c	0.212986196	7.16E-76
Ehd2	0.449763521	7.22E-76
Timm8b	0.334772999	1.19E-75
Akap12	0.79046423	1.92E-75
Cfl1	0.276616368	9.52E-75
mt-Nd4	0.210281646	1.60E-74
Ndufab1	0.308056694	2.40E-74
Rab3ip	0.872299613	4.10E-74
Gnb1	0.320525079	6.87E-74
Cox5b	0.250486765	1.14E-73
Lhfp	0.436718531	1.57E-73
Ube2s	0.572069519	3.20E-73
Mrpl20	0.312348689	3.45E-73
Galnt18	0.981038534	3.59E-73
Il6st	-0.489693341	4.27E-73
Tubb5	0.41115154	6.00E-73
Fxyd1	-1.019318594	9.12E-73
Igfbp6	0.753733654	3.00E-72
Synpo2	1.213116011	3.23E-72
Ndufb6	0.349645751	4.43E-72
Cox6b1	0.227371059	8.30E-72
Arpp19	0.334162876	9.48E-72
Elob	0.206875215	1.92E-71
Col6a2	-0.563961354	1.93E-71
Hspe1	0.308837744	1.22E-70
Gemin7	0.413719328	1.29E-70
Lbh	0.996684399	2.46E-70
Tpm2	0.536253783	2.93E-70
Capn2	0.497012334	5.46E-70
Actn1	0.501442978	7.55E-70
Psmc6	0.351260333	1.84E-69
Lims2	1.077515693	2.09E-69
Cdkn1a	1.083498555	3.70E-69
Me1	0.496919413	3.74E-69
Ahcyl1	0.436558696	5.47E-69
Mrpl42	0.378023837	1.61E-68
Anxa2	0.30846158	3.37E-68
Phyh	-0.724246947	3.55E-68
Triobp	0.647107319	4.11E-68
Txn1	0.256504322	5.18E-68
Mmd	0.770613595	5.53E-68
Specc1	0.766379264	6.48E-68
Draxin	-0.972386945	7.75E-68
Cd63	-0.248818275	8.58E-68
Fam129a	0.768816154	1.01E-67
Mrpl51	0.362163973	1.06E-67
Mdh1	0.351312407	1.18E-67
Maff	0.673574352	1.32E-67
Abracl	0.450332311	3.38E-67
Ifitm3	-0.31032361	3.80E-67
C1ra	-0.809103738	4.32E-67
Ankrd1	1.401406329	4.36E-67
Prss23	0.486022041	4.74E-67
Psmc4	0.336397279	5.81E-67
Pomp	0.258167139	7.68E-67
Hbegf	0.944736891	8.74E-67
mt-Atp6	0.197606402	9.14E-67
Ndufb3	0.315610817	9.32E-67
Tma7	0.246283907	9.65E-67
Rexo2	0.320564193	1.62E-66
Psma1	0.346170946	2.10E-66
Cfl2	0.403665639	2.10E-66
mt-Nd2	0.20933275	2.10E-66
Snai1	-0.542924749	3.64E-66
Clta	0.236310787	3.79E-66
Alpl	-0.887651585	8.69E-66
Sap18	0.369867812	1.25E-65
Ran	0.383462145	1.28E-65
Zcrb1	0.338289304	3.24E-65
Ssr2	-0.341468264	1.02E-64
Arl1	-0.266503642	1.15E-64
Vdac2	0.301468297	1.64E-64
Atp5j	0.210836911	2.37E-64
Uqcr10	0.254975832	3.02E-64
Rala	0.405319141	3.05E-64
Phlda3	0.474429876	3.30E-64
Cox8a	0.18546308	4.06E-64
Slc1a5	-0.688832379	4.62E-64
Gm16867	-0.840450049	5.15E-64
H2afy	0.386767082	7.86E-64
Prelid1	0.282546444	3.05E-63
Dusp5	1.060192975	4.73E-63
Psmc3	0.32501734	5.20E-63
mt-Co1	0.217840085	1.11E-62
AC160336.1	0.602768902	1.37E-62
Glrx3	0.307530063	2.29E-62
Vegfa	0.503219168	3.37E-62
Vim	0.266766715	4.22E-62
Dram1	-0.659690905	5.21E-62
Eif4g2	0.261642581	5.82E-62
Oxct1	0.547739631	6.10E-62
2200002D01Rik	0.822764599	6.94E-62
Atp5l	0.193063581	6.94E-62
Pgp	0.412677794	7.13E-62
Degs1	0.35539314	8.94E-62
Fhl2	0.53137972	1.07E-61
Siglecg	0.962376622	2.12E-61
Slc16a2	-0.788992098	2.40E-61
Slc25a5	0.303338106	2.56E-61
Tubb4b	0.511253769	3.67E-61
Tpi1	0.251466338	4.15E-61
Mrpl14	0.333960314	5.25E-61
Ubc	0.265427738	8.01E-61
Nedd8	0.205180049	8.84E-61
Pop4	0.593662056	1.29E-60
Clic4	0.417279287	1.33E-60
Psma7	0.275544069	1.83E-60
Dpt	-1.351373057	1.87E-60
Selenoh	0.641528553	2.06E-60
Tulp4	0.405556653	2.07E-60
Npr3	1.133518027	2.30E-60
Hsp90b1	0.309985674	2.73E-60
Psma4	0.283997803	3.99E-60
Rrm1	0.77261175	4.37E-60
Psmb5	0.240353402	1.28E-59
Uqcrb	0.230929685	1.44E-59
Hint1	0.218269759	1.73E-59
Fkbp1a	0.266437217	2.16E-59
Ndufc1	0.251943923	2.70E-59
Tmem176a	-0.465929838	3.82E-59
Atp5g3	0.259491638	5.70E-59
Prkar2a	0.550561508	5.97E-59
Tspan2	1.089926104	6.60E-59
Serping1	-0.73057488	6.90E-59
Efemp2	-0.287426702	7.13E-59
Actb	0.357130083	7.72E-59
Ankrd37	1.098157204	7.78E-59
mt-Nd1	0.219569135	8.72E-59
Xist	2.992503545	9.77E-59
C4b	-1.048226833	1.16E-58
Gm14005	0.804754538	1.26E-58
Smad6	0.588691829	1.46E-58
Cisd1	0.381868053	1.88E-58
Psmb6	0.286426571	1.94E-58
Ifitm2	-0.269389319	3.84E-58
Cks1b	0.590411669	5.27E-58
Arhgap10	0.659222484	5.90E-58
Plekha2	0.660624525	1.21E-57
C1s1	-0.663304566	1.79E-57
Foxs1	1.021536301	2.24E-57
Ccdc58	0.483691596	2.29E-57
Dlc1	0.543821526	2.46E-57
Hsph1	0.565888247	3.53E-57
Idh3a	0.481451808	3.72E-57
Ybx3	0.383321779	3.98E-57
Axl	0.400473107	6.45E-57
Chchd1	0.325112475	1.34E-56
Ddx39	0.509476471	1.48E-56
Mdm2	0.559120566	1.48E-56
Mrpl57	0.312054142	1.52E-56
Tomm7	0.285138336	1.64E-56
Clic1	0.254710327	2.50E-56
Rcn2	0.305893585	2.97E-56
Msrb1	0.473890101	5.90E-56
Cnn1	0.882919497	6.33E-56
Cyp7b1	-1.073292036	8.62E-56
Psma6	0.309952002	9.04E-56
Ifi207	-1.00136426	9.06E-56
Rrm2	0.772571055	1.02E-55
Uqcrc1	0.385457827	1.10E-55
Zeb2	-0.378036232	1.33E-55
Tgfb2	0.980699425	2.15E-55
Ptp4a2	0.298835964	2.50E-55
Slc16a3	0.411834085	3.26E-55
Dynll2	0.361032299	3.28E-55
Col8a1	0.838826476	3.49E-55
Ndufs5	0.223989244	3.50E-55
Psmd1	0.382243758	3.90E-55
Eif1	0.158280191	3.93E-55
Hs6st2	0.621820845	4.82E-55
1500015O10Rik	-1.164237622	4.94E-55
Vps36	0.41984932	7.72E-55
Csf1	0.393952835	8.45E-55
Tmed5	0.351947386	8.47E-55
Capg	0.388790113	1.09E-54
Rarres2	-1.074607652	1.13E-54
Ndufb8	0.263622804	1.21E-54
Smtn	0.647761955	1.27E-54
Plscr2	1.019555332	1.34E-54
Peak1	0.463133293	1.39E-54
Hmga2	0.723686168	1.51E-54
Hmox1	0.606287901	2.24E-54
Vps29	0.27166365	2.52E-54
Pin1	0.357072783	3.58E-54
Lmna	0.286644603	4.31E-54
Col4a5	0.808593321	4.63E-54
Fam92a	0.372740201	5.81E-54
Dclk1	-0.497696418	8.03E-54
Thyn1	0.460458	9.54E-54
Snx7	0.453977647	1.07E-53
Romo1	0.265868727	1.81E-53
Hras	0.355915514	1.92E-53
Gsto1	0.494402887	2.25E-53
Slirp	0.346881676	2.62E-53
Rnase4	-0.547025529	3.80E-53
Snrpb	0.274993546	4.13E-53
Nfkbiz	0.64804285	4.92E-53
Cops6	0.309899489	5.21E-53
Rhoc	0.250034416	1.15E-52
Cenpw	0.796148274	1.20E-52
Gnaq	0.471199311	1.22E-52
Vcan	-0.549649804	2.89E-52
Sipa1l1	0.441549015	3.42E-52
Tnfrsf10b	0.78043726	3.51E-52
Avpr1a	-0.695241897	3.72E-52
Slco2a1	0.618437227	4.61E-52
Ccdc34	0.619485541	4.83E-52
Mtpn	0.301737347	5.65E-52
Myl6	0.274522511	5.99E-52
Slfn5	-1.013065128	6.31E-52
Snrpf	0.303653163	6.85E-52
Mllt11	0.686693321	7.03E-52
Ms4a4d	-0.619256564	8.97E-52
Emilin1	-0.457553054	1.38E-51
Atp5j2	0.187046752	2.93E-51
Tmem160	0.293867001	3.23E-51
Atp5o.1	0.233394433	5.80E-51
Cbx5	0.528484716	6.59E-51
Slc39a14	-0.492330356	8.94E-51
Metap2	0.262033504	9.77E-51
Ak4	0.687956553	1.15E-50
Pdcd5	0.246709691	1.21E-50
Por	0.469933826	1.22E-50
Uqcc2	0.259148993	1.33E-50
Pla1a	0.807436495	2.39E-50
Serpina3n	-1.199750564	3.75E-50
Ppp1r14a	1.326624385	6.76E-50
Col1a2	-0.396295246	8.84E-50
Ube2l3	0.253021896	8.90E-50
Ctnnd1	0.453003632	1.06E-49
Cct7	0.276092635	1.11E-49
Tagln	0.634049002	1.12E-49
Mtdh	0.262823935	1.40E-49
Tnfsf11	-1.334275529	1.99E-49
Wnt16	-1.038561503	2.31E-49
Cyr61	0.458709161	2.54E-49
Hist1h2bc	0.417671497	3.08E-49
Sem1	0.187991243	3.60E-49
Higd1a	0.357147692	5.39E-49
Itgb1	0.272077372	6.24E-49
Cnpy2	-0.277938214	7.33E-49
Mrpl18	0.356398891	8.73E-49
Flnb	0.490235244	1.00E-48
Pdgfa	0.546687649	1.23E-48
Polr2f	0.257898224	1.33E-48
Emilin2	-0.546376099	1.39E-48
Runx1	-0.356417011	2.55E-48
Ywhae	0.200747805	2.74E-48
Sms	0.600188916	3.12E-48
Tubg1	0.578681013	4.25E-48
Cd9	0.542143851	5.00E-48
Csrnp1	0.777726431	5.60E-48
S100a4	0.607293496	7.20E-48
Tubb2b	0.697778496	7.76E-48
Ncs1	0.486097672	8.57E-48
H2afz	0.49122461	8.84E-48
Zyx	0.423507252	9.89E-48
Nucks1	0.403031377	1.30E-47
Polr1d	0.219957131	1.75E-47
Actg2	1.340570077	2.36E-47
Psmb2	0.231475693	2.42E-47
Eif1ax	0.285142295	2.49E-47
Arl6ip1	0.63032777	2.93E-47
Atp1b1	1.026964532	3.94E-47
Gng5	0.172088164	6.10E-47
Kif5b	0.316395279	6.33E-47
Rhob	0.446272058	6.41E-47
Hivep3	-0.711339086	6.66E-47
Gm42031	1.258064572	8.16E-47
Snrpa1	0.414901053	8.34E-47
Rac1	0.240794857	9.24E-47
Nipal1	0.855559883	9.24E-47
Fkrp	0.577502737	1.21E-46
Aplp2	0.430559112	1.39E-46
Abcc9	-1.504742977	1.92E-46
Cdk18	0.835889793	2.19E-46
Vdac1	0.28811765	4.63E-46
Vcp	0.231175801	4.88E-46
Smad7	0.359430196	7.64E-46
Fnbp1l	0.643096797	7.82E-46
Itm2a	-1.093666359	9.74E-46
Ampd3	0.577464937	1.13E-45
Abi3bp	-1.222133358	1.58E-45
Has2	-0.607312517	1.94E-45
Psmc2	0.283119163	2.18E-45
Tgm2	1.213744046	2.23E-45
Sh3glb1	0.203554235	2.40E-45
Nes	1.048992035	2.50E-45
Nectin2	0.377287236	2.93E-45
Psmd12	0.303472429	3.63E-45
Tmem176b	-0.360469002	3.66E-45
Ndufs4	0.254010229	3.80E-45
Cdc34	0.384261044	4.21E-45
Lmcd1	-0.967708068	4.40E-45
Ryk	0.269760408	4.93E-45
Tmsb4x	0.378454479	5.52E-45
Akr1a1	0.198211149	5.87E-45
Rhoa	0.193871662	7.39E-45
Crip1	0.506560296	1.14E-44
Fkbp3	0.314180399	1.21E-44
Rwdd1	0.252980056	1.60E-44
Snrpd1	0.316922033	1.66E-44
Ier5l	-0.46122237	1.89E-44
Ndufa11	0.226757177	2.13E-44
Avpi1	0.444845608	2.19E-44
Banf1	0.320478442	2.24E-44
Tpd52	0.809916409	3.06E-44
Arl5a	0.457117134	3.09E-44
Pea15a	0.452966793	3.34E-44
Klf6	0.410848422	4.67E-44
Igfbp3	-1.398413664	5.50E-44
Ccdc80	0.476471399	5.74E-44
Cuta	0.333112361	6.25E-44
Phactr1	0.830550021	6.62E-44
Gcsh	0.382675286	6.83E-44
Pparg	0.822536096	1.05E-43
Nans	0.405843337	1.31E-43
Ergic1	0.384621545	1.36E-43
Fosl1	0.457639321	1.42E-43
Gdf15	1.571001424	1.60E-43
Alyref	0.393957254	2.15E-43
Rps2	0.193491874	2.21E-43
Ephx1	0.71458461	2.84E-43
Rras2	0.484950864	3.02E-43
Tfrc	0.757011325	4.01E-43
Cdk4	0.272004707	5.28E-43
H2afj	0.245157534	7.47E-43
Gatad1	0.303647781	7.90E-43
Cct2	0.235938552	8.29E-43
Apbb1ip	0.41572737	1.26E-42
Tyms	0.672958612	1.34E-42
Calm3	0.25253188	1.43E-42
Pdlim7	0.335767549	1.45E-42
Cox17	0.356163488	2.09E-42
Gda	-0.929481229	2.21E-42
Mpc2	0.274301122	3.27E-42
Cd151	0.370188311	3.61E-42
Ybx1	0.193199441	5.30E-42
Rora	0.62987743	5.56E-42
Ndufa8	0.215250935	5.56E-42
Serbp1	0.236983475	5.78E-42
11-Sep	0.321880907	5.98E-42
Unc5b	0.394214973	6.35E-42
Ndufa5	0.238122405	7.31E-42
Gng12	0.233514038	7.81E-42
Mfap2	-0.482812285	7.88E-42
Srp14	0.22202495	9.95E-42
Uchl1	0.997360628	1.21E-41
Sf3b5	0.24548498	1.27E-41
Txnl4a	0.283909503	1.43E-41
Mlf2	0.263070208	1.50E-41
Emp1	0.483690696	1.53E-41
Rab3b	0.861957337	1.53E-41
Foxc2	0.808525731	1.75E-41
1110008F13Rik	0.24330797	2.18E-41
Scoc	0.310297297	2.60E-41
Ndufb7	0.216581028	2.86E-41
Ssrp1	0.37791556	3.38E-41
Ccdc124	0.325911367	3.61E-41
Tescl	0.614024703	3.73E-41
Rpa1	0.599708942	4.28E-41
Zc2hc1a	0.46359256	4.37E-41
Psmd11	0.273667209	5.28E-41
Notch4	0.921573595	5.65E-41
Lsm5	0.382618133	6.15E-41
Mrvi1	0.884505149	6.24E-41
Col1a1	-0.39489344	6.63E-41
Mfge8	0.308847524	6.96E-41
Mbnl2	0.289120369	9.82E-41
Cks2	0.717328076	1.19E-40
Psmb1	0.180191209	1.23E-40
Sqstm1	0.396313594	1.37E-40
Atp6v1f	0.264077661	1.43E-40
Ebp	-0.35254271	1.58E-40
Azin2	-0.571216003	1.59E-40
Tes	0.382110461	1.65E-40
Exosc8	0.474582241	2.09E-40
Adk	0.380265489	2.76E-40
Filip1l	0.529388653	3.05E-40
Got1	0.44925474	3.14E-40
Pdcl3	0.306425972	3.49E-40
Tgfbr3	-0.435751773	3.90E-40
Pitpna	0.270129993	4.39E-40
Hdgf	0.258932306	4.53E-40
Gas1	-0.620558562	4.68E-40
Socs1	-0.761059261	4.77E-40
Ifnar2	-0.421325335	5.90E-40
Msn	0.269929857	5.92E-40
H1fx	0.772067536	6.34E-40
Dynlt1f	0.598910061	7.06E-40
Mycl	0.784440576	1.03E-39
Rab7	0.289178788	1.21E-39
Ube2r2	0.264376025	1.40E-39
Tshz2	-0.513506148	1.47E-39
Plk2	0.613468386	1.89E-39
Atp6v1d	0.356781581	2.14E-39
Cox6c	0.150130172	2.22E-39
Fam46a	-0.579980059	2.22E-39
Minos1	0.187283046	2.34E-39
Siva1	0.374214743	3.32E-39
Psmd2	0.267700254	4.57E-39
Psat1	0.674271241	4.83E-39
Ywhag	0.276607211	4.94E-39
2310022B05Rik	0.476099157	5.59E-39
mt-Co3	0.146555952	6.33E-39
Ndufb9	0.175936052	6.53E-39
Dctpp1	0.504578206	7.23E-39
Commd3	0.250963939	8.38E-39
Ripk3	0.391617425	8.89E-39
Oaz1	0.151029132	9.72E-39
Bbip1	0.370662734	1.00E-38
Marcksl1	0.354618754	1.14E-38
Tmsb10	0.222766806	1.15E-38
Cdh11	-0.429081717	1.18E-38
Akr1b3	0.356474653	1.32E-38
Atp5d	0.183729785	1.60E-38
Krt19	0.820275561	2.07E-38
S100a11	0.173196065	2.28E-38
Ddah1	0.400751813	3.00E-38
Lgalsl	-0.472654543	3.72E-38
Clcf1	0.56035766	3.93E-38
Eloc	0.266278284	4.15E-38
Piezo1	0.424337872	4.22E-38
Klhdc8a	0.828468972	4.25E-38
Traf4	0.591287655	5.03E-38
Sod2	-0.421968738	5.55E-38
Plgrkt	0.339613423	6.13E-38
Id1	0.522122149	9.14E-38
Ndufc2	0.191503396	1.01E-37
9930111J21Rik2	0.754162285	1.17E-37
Ddr1	0.440100866	1.91E-37
Ass1	0.813592486	2.13E-37
Ube2i	0.224181479	2.25E-37
Bola3	0.298773013	2.50E-37
Calm2	0.276565128	2.59E-37
Immp1l	0.369073975	3.50E-37
BC031181	0.276843748	4.52E-37
Ndufa2	0.165837499	4.80E-37
Acsl4	-0.381171672	5.20E-37
Lrp10	0.383252833	7.37E-37
Gfpt2	-0.585750783	7.86E-37
Ptma	0.265826127	9.28E-37
Pdk4	0.847437239	1.09E-36
Dtymk	0.370705101	1.12E-36
Ap2s1	0.242230155	1.14E-36
Rbms1	0.267111868	1.15E-36
Ezh2	0.683671218	1.57E-36
Atp5f1	0.184046253	1.58E-36
Serpinb1a	-0.898479998	1.82E-36
Shmt2	0.501128391	1.90E-36
Cxcl1	0.765134237	1.91E-36
Gmppb	-0.432945409	2.25E-36
Cmtm4	0.42444413	2.37E-36
Hnrnpk	0.179563486	3.05E-36
Adam12	-0.365953428	3.15E-36
Sf3b1	0.250187198	3.28E-36
Cct4	0.237269794	3.32E-36
Ctxn1	0.423417644	4.14E-36
Pfdn1	0.252383047	4.65E-36
Actn4	0.299031264	5.33E-36
Sntg1	0.935540438	5.47E-36
Mrps15	0.302966459	6.25E-36
Tdrkh	0.772197849	7.71E-36
Dact1	-0.740012066	1.02E-35
Spp1	0.769941887	1.12E-35
Vamp8	0.248828429	1.23E-35
Psma5	0.241908088	1.34E-35
Rps6ka2	0.745449802	1.35E-35
Snrpc	0.280574	1.38E-35
Hnrnpa2b1	0.229106041	1.50E-35
Snhg6	0.325857416	1.75E-35
Rangrf	0.523998149	1.81E-35
Smc4	0.605815618	1.87E-35
Prkar1a	0.203256959	2.03E-35
Wbp4	0.316125467	2.88E-35
Rnaseh2c	0.299356466	2.93E-35
Atpif1	0.154072588	3.61E-35
Wasf2	0.32148223	3.69E-35
Gm45716	0.68226565	4.42E-35
Vegfd	-0.414054167	4.75E-35
Dnajc19	0.311490363	4.80E-35
Thoc7	0.248036534	5.81E-35
Oxr1	0.446298367	5.81E-35
Sae1	0.39203602	6.41E-35
Serpine2	0.685910259	6.93E-35
Mrps25	0.333927918	7.10E-35
Ola1	0.309217467	9.21E-35
Timp2	0.221108725	9.35E-35
Slc38a10	-0.317615376	1.01E-34
Amotl2	0.393785293	1.29E-34
Mrpl28	0.292889911	1.31E-34
Lrrfip1	0.396663424	1.31E-34
Hacd1	0.358162887	1.35E-34
P4ha3	-0.405117606	1.37E-34
Flna	0.29462577	1.48E-34
Ppp1r2	0.284530124	2.02E-34
Rhoj	0.318904062	2.28E-34
Noct	0.515903258	2.99E-34
Tpd52l1	0.82739512	3.66E-34
Pgrmc1	0.269880784	3.86E-34
Kif1a	0.718350105	4.27E-34
Ctnna1	0.260325704	4.57E-34
2010107E04Rik	0.185057419	4.69E-34
Pde8b	0.791877115	5.08E-34
Tkt	0.215307964	5.66E-34
Smap1	0.276202295	6.72E-34
Cyc1	0.272469813	6.75E-34
Gadd45b	-0.439434008	9.07E-34
Pdlim2	0.334508295	9.69E-34
Sdc1	-0.390918081	1.03E-33
Hmga1	0.774588327	1.04E-33
Timm17a	0.252340446	1.26E-33
Sap30	0.601356873	1.29E-33
7-Sep	0.19280643	1.33E-33
Emc4	0.320164103	1.44E-33
Cxcl12	-0.600502068	1.49E-33
Psmd6	0.231312399	1.59E-33
Psmd7	0.237063766	1.80E-33
Ak6	0.367873007	1.94E-33
Wsb2	0.323153897	2.09E-33
Farp1	0.454958047	2.10E-33
Atp6v0e	0.193699466	2.13E-33
Kcmf1	0.310861498	2.29E-33
Csnk2b	0.274268354	2.39E-33
Mrpl33	0.178860534	2.52E-33
Rbpj	0.388527289	2.60E-33
Raly	0.282621873	2.63E-33
Bag2	0.407043633	3.04E-33
Spr	0.311499186	3.08E-33
Sdhb	0.27912221	3.21E-33
Ngf	0.533251352	3.35E-33
Hoxc13	0.80709133	3.36E-33
Myh10	0.561641706	4.20E-33
Ctnnb1	0.2294963	5.03E-33
Pfdn4	0.281242536	5.04E-33
Pfdn2	0.237122806	5.38E-33
Pgf	0.970478996	7.35E-33
Rgs10	0.446952188	9.90E-33
Jak2	-0.387379562	1.01E-32
Hrct1	0.723720929	1.03E-32
Fbln1	-0.477379983	1.09E-32
Ahr	-0.805472319	1.11E-32
Dnajc8	0.239500649	1.22E-32
Ptgs1	0.588279696	1.27E-32
Tbca	0.16824376	1.40E-32
Dpep1	-0.396490245	1.42E-32
Fabp5	0.494752539	1.49E-32
Spcs1	0.185555418	1.66E-32
Slc1a3	-0.95272488	1.70E-32
Kif2a	0.298917171	1.88E-32
Bnip2	0.230328366	1.99E-32
Ndufs6	0.20292367	2.06E-32
Pacsin2	0.41771907	2.81E-32
Anxa6	0.258825848	2.86E-32
Dhrs3	0.381369498	2.98E-32
Sned1	-0.503417242	3.02E-32
Trir	0.232611302	3.21E-32
Tk1	0.924161098	3.28E-32
Tmem126a	0.291417681	3.53E-32
Uqcr11	0.174227525	4.11E-32
Etv1	0.750944997	4.57E-32
Rpp30	0.459600252	4.57E-32
Plcb4	0.575163451	4.77E-32
Igf1r	0.373222404	5.55E-32
Qsox1	0.363016616	6.08E-32
C1qtnf6	-0.448794311	6.35E-32
Eif3k	0.176391791	6.36E-32
Atp5g2	0.159672139	6.43E-32
Mat2a	-0.248362965	7.03E-32
Atp5k	0.194650691	7.34E-32
Itpripl2	0.278266223	8.72E-32
Gsta4	0.917331852	9.50E-32
Ndufaf2	0.329818016	9.72E-32
Ism1	-0.751397618	1.05E-31
Ifngr2	0.341885674	1.11E-31
Sod1	0.305533605	1.43E-31
Apln	-0.685729006	1.43E-31
Pa2g4	0.305201134	1.43E-31
Nrxn2	0.704725699	1.54E-31
Stmn1	0.706420686	1.60E-31
Reep4	0.578510883	1.69E-31
Notum	-0.912611568	1.74E-31
Psmd14	0.26388061	1.76E-31
Fn1	0.343908752	1.76E-31
Pdap1	0.244365527	2.01E-31
Txnl1	0.205980104	2.10E-31
Hat1	0.559800665	2.52E-31
Kcnmb1	0.683767304	2.87E-31
Bub1	0.859109076	3.24E-31
Med30	0.376886415	3.52E-31
Myo18a	-0.549696655	3.85E-31
Nab2	0.4359396	3.97E-31
Psmd13	0.238733493	4.24E-31
Smyd4	0.536807799	4.24E-31
Xpo1	0.419196499	4.36E-31
Crip2	0.726501342	4.53E-31
Emc6	0.229239948	4.60E-31
Emc8	0.292723918	4.92E-31
Adgrf5	0.797258511	5.14E-31
Aga	0.302470529	5.18E-31
Fh1	0.345786318	5.69E-31
Gclc	0.528091762	5.69E-31
Ifi204	-0.398273745	5.92E-31
Anln	1.002705357	7.03E-31
Snrpe	0.210226612	7.93E-31
Amotl1	0.417236538	8.05E-31
Tomm22	0.205892994	9.27E-31
Tmem245	0.439277959	1.22E-30
Snrpn	0.657560659	1.24E-30
Man1a	-0.534544082	1.34E-30
Rpl31	0.161112923	1.52E-30
Nr4a1	0.5881685	1.78E-30
Tuba4a	0.523417792	2.05E-30
Nfe2l2	0.285400823	2.33E-30
Lama2	0.645135133	2.35E-30
Mad2l1	0.68427567	2.46E-30
Smim15	0.326892835	2.53E-30
Tmcc3	0.698489287	2.72E-30
Nfil3	-0.431222023	2.77E-30
3300005D01Rik	0.453945563	2.79E-30
Mgmt	0.528121978	2.82E-30
Gm26771	-0.690571568	2.84E-30
Rusc2	0.559964922	2.89E-30
Sdc2	0.300450001	2.92E-30
Nol7	0.319435297	3.03E-30
Parm1	0.638526278	3.13E-30
Diaph3	0.783821677	3.31E-30
Gm14964	0.785126449	3.53E-30
Prl2c2	1.186521666	3.53E-30
Trappc2l	0.250942783	3.73E-30
Smc6	0.307253496	4.21E-30
Frmd4a	0.350266106	4.32E-30
Aoc3	-0.416700854	4.60E-30
Mea1	0.338270907	4.64E-30
St3gal5	0.48569016	4.78E-30
Tm9sf3	0.20232946	5.56E-30
Fam96b	0.282321362	5.56E-30
Ywhaq	0.195095862	5.61E-30
Rassf3	0.662808363	5.65E-30
Dut	0.460244164	5.72E-30
Plekhb2	0.580026674	6.73E-30
Plscr1	0.529771119	6.77E-30
Cd320	-0.379215266	7.03E-30
Csrp1	0.417491229	7.11E-30
Ptgs2os2	0.688731581	7.69E-30
Nadk	0.326285106	8.41E-30
Fam162a	0.176508488	8.87E-30
Nasp	0.494696205	9.59E-30
Acyp1	0.4700078	9.64E-30
Dph3	0.25690962	1.03E-29
Mdfic	-0.362692325	1.14E-29
Mrps14	0.194614494	1.18E-29
Gclm	0.316492204	1.42E-29
Ktn1	0.290057418	1.43E-29
Oaf	0.323790356	1.43E-29
Cat	0.440162662	1.49E-29
S100a3	0.813429369	1.51E-29
Lingo1	0.777019948	1.62E-29
U2af1	0.245838349	1.75E-29
Ube2n	0.210970121	2.01E-29
Ppp1r18	0.326835007	2.39E-29
Popdc2	0.725309549	2.66E-29
Plat	-0.537396571	2.83E-29
Nudc	0.246477438	2.84E-29
Gpi1	0.154703452	2.91E-29
Lmod1	0.5836175	2.94E-29
Cfap36	0.304747242	3.16E-29
Rsu1	0.219008343	3.39E-29
Jun	0.458422236	3.49E-29
Btf3	0.136214114	3.54E-29
Bdnf	0.800981864	3.77E-29
Wdr18	0.331719688	4.18E-29
Hnrnpm	0.25499402	5.63E-29
Fam216a	0.408850006	6.38E-29
Nexn	0.476755131	1.01E-28
Lpp	0.288544192	1.08E-28
Bri3	0.199749003	1.20E-28
Gins2	0.578862703	1.29E-28
Sptssa	0.286937906	1.29E-28
Pstpip1	0.752244539	1.34E-28
S100a1	0.42129078	1.42E-28
Hspg2	0.241368401	1.77E-28
Glipr1	0.931314978	1.79E-28
Vkorc1	-0.336345204	1.83E-28
Ppp1r15a	0.472463532	1.85E-28
Pdgfrl	-0.602619529	1.90E-28
Rbpms	0.300344864	1.95E-28
Cystm1	0.701657087	2.13E-28
Gspt1	0.229533123	2.14E-28
Mapre1	0.214958817	2.28E-28
Tuba1a	0.234686575	2.41E-28
Mgat4b	0.333741826	2.98E-28
Mrpl30	0.199512498	2.99E-28
Eny2	0.197400097	3.01E-28
Me2	0.442544522	3.17E-28
Strbp	0.667232915	3.17E-28
Dbn1	0.285388912	3.29E-28
Nbdy	0.312536928	3.48E-28
Smc2	0.735717751	3.59E-28
Mgp	1.3822351	3.66E-28
Pole4	0.285534402	3.73E-28
Dbf4	0.652499268	3.94E-28
Prmt1	0.230106549	4.01E-28
Actr10	0.226112638	4.03E-28
Cdh2	0.394854176	4.09E-28
Haus8	0.543447131	4.16E-28
Nrn1	-0.952627866	5.21E-28
Ndufa6	0.213745846	5.22E-28
Tcp1	0.194668113	5.25E-28
Gm6093	-0.583711637	5.29E-28
Ahnak	0.242552207	5.78E-28
Mt2	-0.43953003	5.91E-28
Micall2	0.497351195	5.96E-28
Ube2k	0.216908979	7.53E-28
Jup	0.696832536	7.54E-28
Cyth3	0.456399953	7.59E-28
Golim4	0.302522441	7.59E-28
Mrps21	0.185034283	7.61E-28
Nop10	0.194338699	8.77E-28
Lrrc75a	0.58358696	1.44E-27
Plekho1	0.337124261	1.48E-27
Ube2a	0.260085846	1.53E-27
Hnrnpab	0.226286903	1.68E-27
Pf4	1.030960629	1.91E-27
Fis1	0.182623378	2.01E-27
4833412C05Rik	0.672785627	2.04E-27
Eef1d	0.167404327	2.05E-27
Ndufb4	0.184875121	2.19E-27
Alkal1	1.088249514	2.19E-27
Arhgap31	0.381386929	2.53E-27
Plxna4	-0.71342438	2.63E-27
Pkia	0.667285932	3.10E-27
Tpt1	-0.132277366	3.32E-27
Gnas	0.107881995	3.40E-27
Fblim1	0.339156135	3.79E-27
Edf1	0.153696142	3.81E-27
Naa38	0.243477546	4.09E-27
Irf5	0.620962656	4.20E-27
Eya2	0.695485822	4.53E-27
Tipin	0.454117159	4.99E-27
Tns1	0.371573564	5.16E-27
Pimreg	0.785177507	5.31E-27
Ch25h	0.776731002	5.51E-27
Cdca3	0.790522909	5.61E-27
Olfml2b	0.560601305	5.94E-27
Cdc42	0.134091681	5.97E-27
Tpm3	0.208731774	6.33E-27
Slc6a12	0.555964337	6.41E-27
Srxn1	0.444750455	6.64E-27
Hikeshi	0.27338351	7.35E-27
Crybg3	0.45914889	7.36E-27
Nfu1	0.286932472	7.71E-27
Usp14	0.275850252	7.86E-27
Sumo2	0.161865622	8.68E-27
Cox14	0.2097247	9.46E-27
Cds2	0.43603097	9.70E-27
Csnk1d	0.278151117	1.02E-26
St13	0.200043459	1.11E-26
Lurap1l	0.44602966	1.16E-26
Thra	-0.380714987	1.19E-26
Wls	0.244681956	1.36E-26
Cdc37	0.196836498	1.42E-26
Kctd10	0.309738335	1.43E-26
Coq7	0.313383946	1.44E-26
Ptpn11	0.272385006	1.48E-26
Mcam	0.801909977	1.53E-26
Tomm20	0.164030773	1.57E-26
Ndufa4	0.149977795	1.57E-26
Krcc1	0.272965228	1.85E-26
Tnk2	0.426687533	1.98E-26
Cdc20	0.90275021	2.03E-26
Eif2s2	0.171952585	2.12E-26
Srpr	-0.224475633	2.21E-26
Rcl1	-0.419791771	2.26E-26
Steap2	0.276835893	2.28E-26
D8Ertd738e	0.162879882	2.32E-26
Rgs4	0.881748702	2.40E-26
Arpc4	0.24207106	2.45E-26
Poc1a	0.649776115	2.53E-26
E2f1	0.537285994	3.11E-26
Smarca4	0.307568233	3.14E-26
Ctsh	-0.328109706	3.16E-26
Pawr	0.596659068	3.39E-26
Rnf19b	-0.376470215	3.53E-26
Myof	0.254336552	3.69E-26
Ehd1	0.216994673	3.77E-26
Cyb5a	0.24615002	3.77E-26
Cenph	0.68243583	3.78E-26
Tpgs2	0.457015229	4.13E-26
Eif3c	0.201380096	4.14E-26
P3h3	-0.257221971	4.28E-26
Myl9	0.450927217	4.49E-26
Rpl38	0.114447424	4.54E-26
Iqgap1	0.225096326	4.59E-26
Pik3cb	0.558083276	4.68E-26
Ggt5	-0.71547395	4.94E-26
Kif21a	-0.600253757	5.23E-26
Pclaf	0.914778018	5.80E-26
Aco2	0.256609304	7.22E-26
Ccng2	0.58789684	7.38E-26
Pdia3	0.172849897	7.51E-26
Fam124a	0.760616277	7.97E-26
Gmnn	0.680022913	8.06E-26
Ndc1	0.528631227	8.15E-26
Ubald2	0.433696309	8.75E-26
Hnrnph1	0.268009771	9.27E-26
Fgf10	-0.547314555	9.38E-26
Cmc2	0.382539903	1.02E-25
Trappc4	0.205408734	1.02E-25
Atp5g1	0.146192329	1.09E-25
Snx3	0.18609359	1.09E-25
Tnfsf9	0.636517984	1.15E-25
Selenot	0.239670357	1.20E-25
Cd24a	1.004525112	1.22E-25
Fam111a	0.770845205	1.24E-25
Mxi1	0.481340651	1.31E-25
Gnl3	-0.243271061	1.45E-25
Mum1l1	0.63437828	1.52E-25
Car8	0.72305141	1.70E-25
Kif20a	0.798815452	1.81E-25
Acot13	0.308049581	2.01E-25
Rplp2	0.112783694	2.27E-25
Cinp	0.357657404	2.34E-25
Sugt1	0.214538792	2.38E-25
Rad50	0.380318683	2.61E-25
Psph	0.441359956	2.77E-25
Thbd	0.496446192	2.89E-25
Ppih	0.416265721	3.12E-25
Parva	0.229140554	3.13E-25
Dlgap5	0.856712876	3.23E-25
Emd	0.303202065	3.48E-25
Cdca2	0.826581864	3.54E-25
Socs2	0.510067959	3.97E-25
Tgfbr2	-0.394616576	4.23E-25
Rpl27	0.154575952	4.26E-25
Capn1	0.434975727	4.30E-25
Nenf	-0.181157868	4.35E-25
Pmpcb	0.25997971	4.36E-25
Impad1	0.253074067	4.40E-25
Cenpa	0.833708332	4.69E-25
Hprt	0.236285426	5.02E-25
Loxl1	-0.214169764	5.08E-25
Aes	0.197231596	5.11E-25
Errfi1	0.319034395	5.33E-25
Mbnl1	0.257230859	5.73E-25
Tpx2	0.867722978	6.05E-25
Abhd8	0.405208909	6.25E-25
Smurf2	0.339152542	6.67E-25
Dnajc9	0.543119238	6.71E-25
Bcar1	0.326179354	6.91E-25
Luc7l3	0.26151786	7.34E-25
Mns1	0.675768044	9.26E-25
Ccdc107	0.31259013	9.64E-25
Cda	-0.390632012	9.92E-25
Cdca8	0.84684698	9.93E-25
Tm2d2	0.226053241	1.01E-24
Cavin1	0.232281486	1.12E-24
Zfand3	0.288273628	1.15E-24
Pfn2	0.431464726	1.16E-24
Rnf181	0.325876769	1.17E-24
Cnn3	0.237708539	1.21E-24
Rad51	0.719802964	1.36E-24
Bod1l	0.267791272	1.36E-24
Edn1	1.195178447	1.39E-24
Pth1r	-0.463391953	1.45E-24
Os9	-0.309054394	1.49E-24
Dusp6	0.567670326	1.50E-24
Rhod	0.424622225	1.54E-24
Anapc11	0.243741936	1.55E-24
Tjp2	0.565931878	1.70E-24
Spc25	0.844376736	2.05E-24
Ube2c	0.926978762	2.12E-24
Tmpo	0.581110474	2.21E-24
Hmgb1	0.251560415	2.22E-24
Aimp2	0.310892027	2.26E-24
Mif	0.100157987	2.71E-24
Reep3	0.296762532	2.80E-24
Adcy7	0.628608936	2.92E-24
Mrps33	0.178594153	3.05E-24
Tacc3	0.727458808	3.40E-24
Ccnb2	0.756284013	3.64E-24
Tgfb3	0.788617333	3.65E-24
Adgre5	0.542864154	3.84E-24
Itgav	0.260913773	3.86E-24
Polr2k	0.202725246	3.99E-24
Rfxap	0.414180579	4.27E-24
Lsm6	0.255742842	4.74E-24
Mxra8	-0.263775128	5.33E-24
Stip1	0.249605735	5.34E-24
Arid3a	-0.548868478	5.42E-24
Arid5b	0.232456437	5.66E-24
Dynlt3	0.213057326	5.80E-24
Uba3	0.308560411	6.03E-24
Usp50	0.342795745	6.17E-24
Gm2115	0.550517285	6.65E-24
Psip1	0.375893477	6.68E-24
Mtch2	0.217252787	6.81E-24
Ywhaz	0.183619138	6.83E-24
Pam16	0.230035817	6.85E-24
Med28	0.262866901	7.50E-24
Mlec	0.208010297	8.04E-24
Cobll1	0.450661113	8.35E-24
Ndufb2	0.190073883	8.49E-24
Tmem243	-0.502637266	8.88E-24
Slpi	-0.855516972	9.18E-24
Atp1b3	0.234371301	9.26E-24
Tpst2	0.264675357	9.53E-24
Ate1	0.369592032	1.03E-23
Smc1a	0.299659841	1.14E-23
Topbp1	0.470507531	1.15E-23
Rbm8a	0.219096216	1.18E-23
Kcnq1ot1	-0.350068459	1.31E-23
Sars	0.249996025	1.45E-23
Mras	0.486622537	1.47E-23
Sh3bgrl	0.233580952	1.68E-23
Cnih1	0.217126614	1.69E-23
Gsn	0.213771742	1.73E-23
Cript	0.217177099	1.75E-23
Pigf	0.421684967	1.77E-23
Glud1	0.222065934	1.95E-23
Snrnp25	0.357726159	2.02E-23
Ndufa3	0.176292978	2.08E-23
Cwc15	0.213790018	2.12E-23
C1galt1	-0.443121555	2.30E-23
Ptgir	0.618041045	2.36E-23
Ulbp1	0.721098518	2.37E-23
U2surp	0.245110776	2.47E-23
Junb	0.249993452	2.61E-23
Dock5	0.561524516	2.62E-23
Mprip	0.212008238	2.69E-23
Sdc4	-0.242479057	2.75E-23
Serpinf1	-0.159140027	2.96E-23
Pgls	0.155060565	3.17E-23
Eif3l	0.225060158	3.24E-23
Ptpn14	0.482211452	3.32E-23
Foxf1	0.708432772	3.40E-23
C330027C09Rik	0.700178469	3.48E-23
Tln1	0.209406224	3.62E-23
Mid1	-0.497632189	3.75E-23
Ahsa2	0.303992419	3.98E-23
Aif1l	0.749539751	4.67E-23
H2afx	0.486438493	4.75E-23
Clec2d	-0.40696345	4.99E-23
Rbfox2	0.235905591	5.15E-23
Peg10	0.733662991	5.17E-23
Rassf6	0.645553984	5.18E-23
Knstrn	0.728902028	5.27E-23
1700020I14Rik	0.259760379	5.63E-23
Tsen34	0.226632565	5.79E-23
Prelid2	0.299067403	5.90E-23
Cox7b	0.136055679	6.11E-23
Ppp1r11	0.220591695	6.14E-23
Bcl2l1	0.459660798	6.26E-23
Prim1	0.677501836	6.49E-23
Cdk1	0.742780846	6.82E-23
Fah	0.486327909	6.94E-23
C130026I21Rik	0.551081539	7.65E-23
Sik1	0.567995874	7.69E-23
Cst6	0.68578683	7.80E-23
Pkp2	0.499435064	9.09E-23
Ppp1cc	0.234856844	9.19E-23
Dbp	0.633149704	9.34E-23
Tfdp2	0.447316927	1.06E-22
Birc5	0.797650297	1.07E-22
Stom	0.471530465	1.10E-22
Ywhah	0.227482712	1.10E-22
Fcor	-0.538769626	1.28E-22
A2m	-0.855912199	1.28E-22
H3f3b	0.142938892	1.32E-22
Mrpl34	0.188728789	1.33E-22
Srp9	0.150554647	1.40E-22
Pcsk6	0.582220982	1.49E-22
Nsmce1	0.308237008	1.60E-22
Guk1	0.279641331	1.60E-22
Drap1	0.166347404	1.63E-22
Col7a1	0.563915926	1.75E-22
Hmgb2	0.623366651	1.80E-22
Mical2	0.29630692	1.86E-22
Tmem123	-0.287527967	1.87E-22
Ppp4c	0.285594916	2.08E-22
Snrnp70	0.190525691	2.22E-22
Narf	0.570035131	2.31E-22
Nsg1	-0.27667138	2.45E-22
Psmd5	0.339156197	2.56E-22
Hpf1	0.322348815	2.65E-22
Mpv17l2	0.365210883	2.76E-22
Ndufs8	0.244047144	2.99E-22
Rsrp1	0.269630007	3.02E-22
Ube2e1	0.251998175	3.18E-22
Afap1	0.296507462	3.34E-22
Jkamp	0.267726516	3.46E-22
Ank3	-0.454892614	3.50E-22
Psmc5	0.179242929	3.79E-22
Rnaseh2a	0.383847838	3.81E-22
Anpep	-0.684413881	3.84E-22
Xrn2	0.251737255	4.14E-22
Slc16a1	-0.468361556	4.25E-22
Ly6c1	-0.638832122	4.40E-22
Zfhx3	0.299298548	5.06E-22
Map6	0.474317854	5.11E-22
Vasp	0.249610268	5.18E-22
Pola2	0.555647942	5.18E-22
Dse	-0.261941107	5.19E-22
H2-T23	-0.443772795	5.42E-22
Serpinb9b	0.861711616	5.48E-22
Rad23b	0.230900677	5.70E-22
Hspa1b	0.594153826	5.96E-22
Pkp4	0.493466008	6.30E-22
Atox1	0.156377168	7.05E-22
Igfbp2	1.502590765	8.55E-22
Sh3glb2	0.398191216	8.62E-22
Itpk1	0.566175882	8.73E-22
Ipo9	0.379880409	8.83E-22
1700025G04Rik	0.43999322	9.55E-22
Aff3	0.594361874	9.73E-22
AC168977.1	0.393708706	9.77E-22
Selenbp1	-0.65431716	9.86E-22
Dusp10	0.442515592	9.91E-22
Chac2	0.46744652	1.04E-21
Spats2l	-0.631700753	1.09E-21
Ptms	0.163013642	1.13E-21
Sh3gl3	0.614312046	1.20E-21
Ncapg	0.739444638	1.22E-21
Cxxc5	0.34536861	1.24E-21
Bcap31	0.181342947	1.36E-21
Col16a1	-0.301000902	1.41E-21
Rps17	0.116980029	1.48E-21
Pdia4	0.241564462	1.57E-21
Ftl1-ps1	0.350334761	1.60E-21
Fbxl7	0.488405576	1.63E-21
Flnc	0.335413874	1.68E-21
Hspd1	0.223383044	1.76E-21
Zfp292	0.329537961	1.86E-21
Ccl5	1.413052749	1.90E-21
Gpr137b	0.537335177	1.91E-21
Npm1	0.176692349	1.97E-21
Dmd	0.66512336	2.00E-21
Racgap1	0.724584622	2.09E-21
Mylip	-0.617103749	2.10E-21
Klf4	0.467085239	2.11E-21
Spry4	0.581626584	2.28E-21
Gpr39	0.514726345	2.38E-21
Selenow	0.159531097	2.53E-21
Ppp1r12b	0.438761084	2.55E-21
Dctn3	0.178838807	2.56E-21
Synpo	0.506345638	2.60E-21
Nudt21	0.224780075	2.71E-21
Gys1	0.330963422	2.81E-21
Adgra2	-0.391935297	3.02E-21
Nceh1	0.576512701	3.13E-21
Haus1	0.437038763	3.23E-21
Vdac3	0.157841552	3.27E-21
Myh11	1.00700341	3.30E-21
Cox20	0.312026328	3.34E-21
Ydjc	-0.500882525	3.36E-21
Nfkbia	0.320814796	3.41E-21
Atxn7l1	0.413188634	3.71E-21
Litaf	0.246118091	3.75E-21
Bcor	0.433735256	3.82E-21
Ncaph2	0.337056335	4.15E-21
Lsm2	0.31828538	4.32E-21
Ostc	-0.171567923	4.32E-21
Igfbp5	1.688387305	4.44E-21
Rps25	0.111976023	4.45E-21
Tm7sf3	-0.378487816	4.57E-21
Dok1	0.337779093	4.81E-21
Porcn	-0.534145998	5.14E-21
Sec11c	0.263661211	5.21E-21
Zbed3	0.443918199	5.26E-21
Ap2m1	0.170534346	5.38E-21
Rin3	0.554484104	5.39E-21
Slc36a2	-0.796321433	5.67E-21
Magohb	0.267569012	5.68E-21
Ncapd2	0.642356628	5.83E-21
Eid1	-0.19267911	6.52E-21
Scn7a	-0.636766001	6.59E-21
Rpl15	0.108250351	6.71E-21
Ankrd26	0.486041089	7.03E-21
Timm50	0.307992987	7.06E-21
Arap2	-0.64439492	7.55E-21
Bok	0.367227674	7.62E-21
Cltb	0.289467604	8.13E-21
Klf2	0.524996908	8.17E-21
Pnkd	0.277288778	8.41E-21
Casp8	0.344740817	8.85E-21
Galnt13	-0.595239586	9.07E-21
Ereg	0.613820676	9.56E-21
Rhobtb3	0.284435865	9.94E-21
Bag1	0.14573777	1.03E-20
Itpr1	0.450667257	1.03E-20
Kcnj15	0.677038452	1.04E-20
Hsbp1	0.162125613	1.07E-20
Cdkn2d	0.556372671	1.10E-20
Strn3	0.222841652	1.11E-20
Dpy30	0.279411458	1.12E-20
Tbcb	0.1738255	1.15E-20
Mcm7	0.51475806	1.16E-20
Abhd17a	0.221340776	1.19E-20
Hspb11	0.289508274	1.23E-20
Cisd3	0.354812105	1.23E-20
Ndufb10	0.150338101	1.27E-20
Map2k2	0.178769415	1.36E-20
Steap3	-0.664955364	1.41E-20
Stx7	0.266404892	1.41E-20
Rbbp7	0.208378197	1.43E-20
Mt1	-0.317343043	1.48E-20
Slc9b2	-0.813617616	1.51E-20
Dusp14	0.536591867	1.55E-20
Prkar2b	0.339294989	1.56E-20
Capzb	0.135190679	1.56E-20
Zpr1	-0.268031284	1.56E-20
Bub3	0.297205267	1.77E-20
Masp1	0.557318963	1.81E-20
Ppp1ca	0.160500542	1.82E-20
Epha1	0.579003541	1.85E-20
Thbs1	0.324002648	1.94E-20
Nono	0.206292726	1.94E-20
Bcas2	0.202833243	1.96E-20
Hmgn3	0.271625934	1.96E-20
Dek	0.344969427	2.04E-20
Rps27	-0.105875045	2.06E-20
Rabggtb	0.280040153	2.07E-20
Ankrd44	0.515657163	2.50E-20
Psmc1	0.226066875	2.68E-20
Actg1	0.219507807	2.88E-20
Cacna1d	-0.563342358	2.97E-20
Cacybp	0.230430316	2.99E-20
Gnai2	0.135287856	3.19E-20
Olfm2	0.614084195	3.24E-20
Phc2	0.300136224	3.27E-20
Sh3kbp1	0.217110718	3.45E-20
Bud31	0.194576723	3.50E-20
Akt1	0.212616225	3.63E-20
Snx30	0.473977197	3.90E-20
Kif2c	0.793675485	3.94E-20
Rfc4	0.503126901	4.29E-20
Serpinb2	-1.087948711	4.62E-20
Adm	0.545799018	4.71E-20
Slc9a3r2	0.514714078	4.71E-20
Pcna	0.436549996	4.74E-20
Smim11	0.217741213	4.79E-20
Klk8	0.763911413	4.80E-20
Grem1	0.668344407	4.92E-20
Xbp1	-0.201740444	5.18E-20
Celf4	0.500178417	5.51E-20
Pls3	0.256545486	5.59E-20
Rdx	0.188954539	5.62E-20
Atraid	-0.208642149	5.73E-20
Anp32e	0.299185179	5.92E-20
Kpnb1	0.239778688	5.97E-20
Ssb	0.16111774	6.23E-20
Gpsm3	0.414329415	6.33E-20
Fyn	0.342975277	6.75E-20
Ptprz1	0.786908127	7.09E-20
Uqcrc2	0.198041048	7.44E-20
C1ql3	0.544693739	7.64E-20
B2m	0.244909633	7.85E-20
Psmd4	0.175374226	7.92E-20
Set	0.184285092	8.00E-20
Ckb	0.441330067	8.49E-20
Hoxd8	-0.619517895	8.70E-20
Pofut2	-0.218144512	9.02E-20
Jmjd6	0.26681989	9.24E-20
Sorbs1	0.433313642	9.25E-20
Zwilch	0.565795387	9.44E-20
Cttnbp2nl	0.355465815	1.04E-19
Ppfibp1	0.20648007	1.13E-19
Grhpr	0.289834313	1.17E-19
Exoc3	0.256189003	1.18E-19
Sarnp	0.213171109	1.19E-19
Polr2g	0.212246222	1.23E-19
Rem1	0.558092962	1.25E-19
Vps35	0.207104689	1.37E-19
Arhgap11a	0.667057509	1.38E-19
Mxd4	-0.286425263	1.41E-19
Lif	0.766740052	1.43E-19
Soat1	0.235202958	1.46E-19
Fam104a	0.148426482	1.49E-19
Lig1	0.563171065	1.55E-19
Gpc6	-0.284074976	1.60E-19
Chchd3	0.296127858	1.63E-19
Eif5a	0.149886964	1.65E-19
Nxt1	0.365205688	1.67E-19
Ndc80	0.742904023	1.87E-19
Crispld2	0.529063688	1.97E-19
Atp6v0b	0.204899095	1.98E-19
Wsb1	0.303845463	2.01E-19
Il3ra	-0.340943178	2.07E-19
Utp3	0.218218498	2.08E-19
Chmp5	0.180753541	2.16E-19
Cenpe	0.932291933	2.31E-19
Ormdl2	0.443823926	2.37E-19
Ralbp1	0.214230255	2.38E-19
Stk10	0.511833629	2.56E-19
Aebp1	-0.189179173	2.68E-19
Ckap5	0.369629715	2.69E-19
Fbn2	-0.631642365	2.80E-19
Pdgfd	0.540248087	3.19E-19
Rpl18	0.102446547	3.19E-19
Ndufs3	0.186320616	3.22E-19
G0s2	0.701232064	3.41E-19
Msantd3	0.332320106	4.00E-19
Cenpp	0.584493203	4.35E-19
Zbp1	-0.749594351	4.37E-19
Ptprs	0.252928532	4.42E-19
Pilra	0.698849783	4.56E-19
Zfp428	0.425257872	4.56E-19
3632451O06Rik	-0.481387646	4.81E-19
Lrrc8c	0.588748883	5.12E-19
Akap2	0.383725078	5.21E-19
Kcnj2	-0.619641565	5.27E-19
Laptm4a	-0.141227945	5.32E-19
Tpr	0.164283943	5.53E-19
Ripk2	0.363428471	5.57E-19
Cse1l	0.363064399	5.63E-19
Rbm42	0.244844704	5.75E-19
Sacs	0.354782789	5.78E-19
Lpar1	-0.285479978	5.88E-19
Tnfaip3	0.606690025	5.92E-19
Babam1	0.282929815	6.01E-19
Mybl1	0.589340998	6.16E-19
Gm49359	0.508982462	6.23E-19
Uchl5	0.360965801	6.24E-19
Med29	0.216888529	6.39E-19
Hddc2	0.306097013	6.55E-19
Bscl2	-0.346233076	6.96E-19
Atp11a	0.343049393	7.26E-19
Iscu	0.233630799	7.37E-19
Aldh1l2	-0.575787251	7.41E-19
Gadd45g	-0.334358004	7.55E-19
Ndufs2	0.163337155	7.85E-19
B230219D22Rik	0.21151402	8.15E-19
G3bp2	0.19330968	8.24E-19
S1pr1	-0.407356039	8.28E-19
Jph2	0.483281698	8.35E-19
Gtf2h5	0.13802258	8.55E-19
Arpc3	0.13774978	8.71E-19
Bpgm	0.433974579	9.32E-19
Apip	0.301191184	9.37E-19
Cs	0.235426777	9.49E-19
Fabp4	0.452409431	9.72E-19
Xpnpep1	0.251255504	9.81E-19
Smchd1	0.293150459	9.83E-19
2010111I01Rik	0.356091469	1.04E-18
Glrx5	0.169068023	1.07E-18
Timm13	0.143048209	1.09E-18
Suco	0.325153305	1.10E-18
Uqcrfs1	0.189998643	1.13E-18
Srrm1	0.193848759	1.16E-18
Mrpl54	0.146061875	1.22E-18
Cenpt	0.446893769	1.24E-18
Arhgdib	0.444676549	1.26E-18
Sirpa	-0.436448703	1.26E-18
Lrrc8d	0.5679118	1.27E-18
Cenpq	0.587758087	1.39E-18
Exoc4	0.3436624	1.49E-18
Mrpl13	0.196308443	1.53E-18
Pbk	0.797362916	1.54E-18
Celf2	0.298924499	1.54E-18
Arl4c	0.43778763	1.60E-18
Creb3l1	-0.268138088	1.63E-18
Plpp1	0.245559457	1.74E-18
Pold4	0.229626772	1.74E-18
Lsm3	0.279525913	1.78E-18
Ier5	0.278362578	1.79E-18
Mydgf	-0.162958533	1.86E-18
Zmat3	0.339397378	1.98E-18
Ahdc1	0.458080616	2.02E-18
Irak2	0.400711895	2.04E-18
Sgo2a	0.765301157	2.26E-18
Rbpms2	0.543190506	2.35E-18
Vrk1	0.452633817	2.35E-18
Lats2	0.300812055	2.42E-18
Shcbp1	0.668568891	2.64E-18
Polr2l	0.274132627	2.67E-18
Etv4	0.568683068	2.72E-18
Pnp2	0.471256898	2.72E-18
Rangap1	0.400970027	2.82E-18
Akr1c18	1.241055851	2.85E-18
Plau	0.546370733	2.92E-18
Usp53	0.533502903	2.94E-18
Slc29a1	0.440589446	2.95E-18
Hypk	0.205513724	3.03E-18
Hint2	0.345277228	3.05E-18
Trim28	0.226803756	3.11E-18
Rnd3	0.31079218	3.45E-18
Cklf	0.35964682	3.45E-18
Arpc5l	0.215090276	3.48E-18
Lmnb1	0.462226035	3.51E-18
Slc5a3	0.466253653	3.51E-18
Cep55	0.692717466	3.59E-18
Dnajc3	0.171924964	3.99E-18
Akirin2	0.247004608	4.06E-18
Nuf2	0.679401562	4.20E-18
Cys1	0.571918058	4.34E-18
Tslp	0.572626447	4.38E-18
Gyg	0.382088119	4.40E-18
Plxnd1	-0.461701175	4.44E-18
Zbtb38	0.226806725	4.57E-18
Gabarapl2	0.189496586	4.61E-18
Csde1	0.149033294	4.73E-18
Naa10	0.282265888	4.74E-18
Zbtb20	0.196498894	4.89E-18
Mastl	0.623713395	5.00E-18
Insig2	0.270621859	5.12E-18
Lap3	0.202291378	5.52E-18
Ripor2	0.520665036	5.59E-18
Dhrs4	0.271302102	5.69E-18
Hnrnpa1	0.229516392	5.98E-18
Dab2ip	0.34702227	6.03E-18
Lage3	0.232028355	6.12E-18
Phldb1	0.336123468	6.33E-18
Higd2a	0.196952517	6.37E-18
Acaa2	0.27929525	6.57E-18
Ddias	0.577260511	6.63E-18
Slc48a1	0.307928924	7.10E-18
Mcm5	0.593559782	7.15E-18
Canx	0.143589089	7.39E-18
Ndufa7	0.117767567	7.72E-18
Psmd3	0.215117078	7.92E-18
Cdk6	0.575672556	8.29E-18
Dhfr	0.586639107	8.81E-18
Ndufa10	0.185382465	9.04E-18
Ift20	-0.171251048	9.17E-18
Prpf40a	0.17815204	9.48E-18
Sfpq	0.228046126	9.73E-18
Haus4	0.48279775	9.82E-18
Ythdc1	0.263918596	9.99E-18
Tsg101	0.195505967	1.06E-17
Rabac1	-0.184047004	1.07E-17
Tns3	0.254526424	1.08E-17
Gstm2	-0.243593133	1.08E-17
Rrbp1	-0.1395869	1.09E-17
Cenpk	0.530981979	1.13E-17
Pde5a	-0.567966453	1.16E-17
Lrrc15	-0.646293952	1.19E-17
Dynlt1a	0.472469817	1.23E-17
Cgrrf1	0.318953231	1.24E-17
Il1rl2	-0.429363258	1.25E-17
Cmtm7	0.238632567	1.28E-17
Phf11d	-0.600062967	1.30E-17
Rpl29	0.116222141	1.31E-17
Gm7334	0.471805355	1.36E-17
Rpl23a	0.101316726	1.37E-17
Rnf149	-0.271464925	1.37E-17
Slc6a17	0.370238829	1.41E-17
Lrrc42	0.299032088	1.46E-17
Tardbp	0.221936295	1.46E-17
Tlcd2	-0.35069745	1.50E-17
Ube2d2a	0.161938433	1.51E-17
Iqsec1	0.367517452	1.52E-17
Matn2	-0.50465922	1.55E-17
Csgalnact1	-0.25103828	1.71E-17
Spry1	0.520828719	1.75E-17
Fbxo25	0.402782975	1.80E-17
Pdcd6ip	0.18568344	1.81E-17
Gpr153	-0.35109649	1.88E-17
Gm15867	0.506366344	1.92E-17
Lrrk1	0.350241146	1.99E-17
Srrm2	0.148249202	1.99E-17
Pja1	0.265530316	2.04E-17
Bdh2	-0.433996385	2.12E-17
Trim59	0.469170004	2.12E-17
Flywch1	0.309590566	2.22E-17
Carhsp1	0.240534867	2.34E-17
Fez1	0.399722663	2.44E-17
Ssu72	0.181709121	2.58E-17
Psmb4	0.135854405	2.63E-17
Ctnnbip1	0.235657852	2.73E-17
Cops9	0.159291479	2.74E-17
Ube2l6	-0.472952238	2.85E-17
Wdr1	0.205272398	2.90E-17
Pdrg1	0.260508042	3.01E-17
Acyp2	0.295277875	3.14E-17
Raet1e	0.611480355	3.25E-17
Far2os1	-0.533936238	3.26E-17
Parp1	0.338596992	3.36E-17
Ccna2	0.757094627	3.46E-17
Ckap2	0.6164386	3.60E-17
Nmt1	0.222684732	3.64E-17
Slc25a13	0.540710371	3.68E-17
E030030I06Rik	0.489487881	3.76E-17
Aurka	0.776376644	3.86E-17
CT025619.1	0.210480962	3.90E-17
Sh3rf1	0.454718767	3.92E-17
Kif20b	0.74967141	4.06E-17
Cd44	0.241716177	4.10E-17
Nrp2	0.339575708	4.18E-17
Rpl35	0.107625576	4.21E-17
Irak3	-0.407472005	4.21E-17
Cck	0.55123899	4.25E-17
Rcn1	-0.153715434	4.35E-17
Adgrd1	-0.519982896	4.42E-17
Fopnl	0.260004618	4.62E-17
Pkdcc	-0.376085876	4.73E-17
Txndc17	0.118677121	4.75E-17
Hebp2	0.379983937	4.79E-17
Apoo	0.362286462	4.83E-17
Htra1	0.371245589	5.64E-17
Rad21	0.351755134	5.72E-17
Mfap5	-0.240882351	5.89E-17
Znrf2	0.373859118	6.17E-17
Hk1	0.255533801	6.19E-17
Prkcd	0.310150219	6.20E-17
Adipor1	0.230007768	6.22E-17
Nifk	-0.241796533	6.25E-17
Uvrag	0.355923361	6.41E-17
Capza2	0.143370384	6.57E-17
Myef2	0.347650782	6.63E-17
Ect2	0.687061691	6.75E-17
Acp1	0.188813074	7.29E-17
Lockd	0.545714294	7.32E-17
Trim16	0.446961258	7.57E-17
Ppp2r5d	0.401752106	7.88E-17
Tead1	0.215017339	7.90E-17
Mmp23	-0.209342278	8.03E-17
Lamp2	-0.195878456	8.12E-17
Il15ra	-0.491587604	8.17E-17
Gnb2	0.124422426	8.23E-17
Grb14	0.35574551	8.33E-17
Nedd4	-0.110281472	8.92E-17
Wdfy1	0.250038227	9.27E-17
Ppp1cb	0.204158478	9.47E-17
Rps3	0.103654622	9.55E-17
Foxm1	0.585396907	9.75E-17
Slc25a25	0.466755077	9.87E-17
Snx6	0.197807789	9.98E-17
Ablim3	0.489507611	1.02E-16
Cenpf	0.860940846	1.04E-16
Timp3	0.45223594	1.10E-16
Pcgf5	0.344550584	1.12E-16
Tead2	0.342827526	1.13E-16
Tspan5	0.398687871	1.19E-16
Ilk	0.184368581	1.19E-16
Coprs	0.369992507	1.20E-16
Srpx2	-0.302398573	1.20E-16
Blvra	0.351246625	1.20E-16
Cd47	-0.17890774	1.24E-16
Cebpzos	0.254321074	1.27E-16
Fam126a	-0.396255961	1.30E-16
Kalrn	0.416902773	1.31E-16
Ndufb11	0.131069137	1.34E-16
Hist3h2a	0.406453337	1.36E-16
Rdh10	-0.522539811	1.37E-16
Cenps	0.518309973	1.40E-16
Fam98b	0.356725432	1.40E-16
Nrip1	-0.279191634	1.43E-16
Dpysl2	0.231830309	1.47E-16
Pak2	0.201794298	1.57E-16
Actl6a	0.263534398	1.58E-16
Tceal8	0.165015919	1.59E-16
Mpp1	0.290960472	1.59E-16
Mrps12	0.178535615	1.60E-16
Ptgfr	-0.57740898	1.61E-16
Swi5	0.113357072	1.65E-16
Ska2	0.44880327	1.66E-16
Chek2	0.467884255	1.70E-16
Tmem98	0.362306475	1.73E-16
Tsn	0.148844489	1.74E-16
Clmp	-0.210560237	1.78E-16
Ppm1b	0.303859737	1.83E-16
Hmmr	0.830641879	1.86E-16
Cpxm1	-0.381833834	1.86E-16
Trp53i13	-0.31145202	1.87E-16
Glt8d1	-0.278719097	1.90E-16
Lpgat1	-0.231382525	1.91E-16
Mcm4	0.452618354	1.92E-16
Tmx3	0.259026617	1.95E-16
Anapc15	0.264943185	1.97E-16
Il6	0.495378173	2.01E-16
Hmgb3	0.473809028	2.03E-16
Gtse1	0.563786422	2.05E-16
Pbrm1	0.177594503	2.05E-16
Ap1s1	0.175673568	2.18E-16
Plxna1	0.296122625	2.18E-16
Cyp51	-0.251119024	2.18E-16
Smarca1	-0.529611655	2.20E-16
H3f3a	0.096080575	2.23E-16
Ptges	0.247019399	2.25E-16
Id4	0.321485547	2.26E-16
Cdk2ap2	0.281262039	2.28E-16
Actr2	0.191951444	2.32E-16
Dck	0.529997765	2.48E-16
Nnat	0.671278919	2.49E-16
Mrps36	0.193547614	2.51E-16
Arfgap1	-0.273556059	2.53E-16
Pttg1	0.295328544	2.63E-16
Hnrnpl	0.236268723	2.71E-16
Ahsa1	0.232704703	2.84E-16
Vegfb	0.29022977	2.86E-16
Caprin1	0.158507304	2.89E-16
Adamts5	0.402139281	2.98E-16
Cdc45	0.540106656	3.01E-16
Mis18a	0.482632098	3.21E-16
Tmed10	-0.106511539	3.24E-16
Kif4	0.660383234	3.27E-16
Polk	0.387963521	3.34E-16
Klf3	0.26211887	3.36E-16
Isca2	0.305540324	3.47E-16
Smim19	0.300158503	3.47E-16
Lama4	-0.28631305	3.62E-16
Cdc25c	0.588580538	3.73E-16
Emx2os	-0.436249834	3.75E-16
Trappc6a	0.222291314	3.76E-16
Eif5	0.139226338	3.76E-16
Ccnb1	0.779040505	3.77E-16
Atp6v1g1	0.15802422	3.82E-16
Wbp11	0.24358879	4.02E-16
Hspa14	0.289615677	4.17E-16
Kif22	0.590476046	4.21E-16
2-Mar	0.302640562	4.33E-16
H2afv	0.259676722	4.53E-16
Kctd9	0.401995585	4.70E-16
B3gnt9	-0.352345354	5.00E-16
Macf1	0.208662813	5.01E-16
Twist2	0.322035217	5.06E-16
Yif1b	0.188774613	5.12E-16
Naa50	0.198793635	5.15E-16
Ago2	0.249004408	5.39E-16
Tob1	0.42741304	5.61E-16
Cd302	-0.19654268	5.82E-16
Cnn2	0.242708753	6.09E-16
Palld	0.245496755	6.17E-16
Nudt4	-0.191559427	6.20E-16
Disp1	0.424998548	6.28E-16
Fam46b	0.502258221	6.40E-16
Atp5h	0.095377358	6.48E-16
Stub1	0.14762915	6.75E-16
Calm1	0.122287204	6.96E-16
Gsc	0.595379962	7.02E-16
Mfsd10	-0.24428529	7.14E-16
Elavl1	0.191267578	7.43E-16
Mcm2	0.522191571	7.46E-16
Rb1cc1	0.219241503	7.47E-16
Tle1	0.405578547	7.56E-16
Rps15	0.090747054	7.82E-16
Ncbp2	0.198362599	8.05E-16
Plcb1	-0.513356637	8.22E-16
Spc24	0.514799235	8.47E-16
Ccdc18	0.566421927	8.54E-16
Prrx2	0.252084985	8.61E-16
Pde4a	0.369579285	8.66E-16
Apol8	0.361819614	8.68E-16
Hotairm1	0.316892492	8.89E-16
Glo1	0.181049065	8.94E-16
Arhgef17	0.283775011	9.35E-16
Hagh	0.368043358	9.45E-16
Zfp395	0.482925724	9.51E-16
Pmaip1	0.468921151	9.89E-16
Rfc5	0.467920899	1.02E-15
Tmem30a	0.179435174	1.04E-15
Slc44a1	-0.369233455	1.07E-15
Atp8b1	-0.489747833	1.08E-15
Cdc27	0.292091564	1.12E-15
Ube2t	0.532504632	1.13E-15
Med19	0.294741354	1.19E-15
Ppp6r1	0.402607225	1.20E-15
Tspan3	0.145569873	1.25E-15
Csprs	0.403764065	1.26E-15
Zranb2	0.192440662	1.27E-15
Ube2j1	0.214664201	1.29E-15
Atp6ap2	0.243255341	1.31E-15
Fignl1	0.575439241	1.32E-15
Hspb2	0.54221909	1.35E-15
Snap47	0.232646655	1.36E-15
Col5a2	0.155436272	1.41E-15
Ankrd50	0.307157694	1.44E-15
Plk1	0.777593212	1.53E-15
Gltp	0.338091255	1.57E-15
Egln1	0.165241971	1.58E-15
Samm50	0.191155759	1.61E-15
Ethe1	0.310419287	1.61E-15
Med21	0.17584764	1.62E-15
Uba2	0.213100765	1.63E-15
Kif15	0.612502591	1.65E-15
Bdh1	0.716456681	1.66E-15
Il33	-1.108784834	1.67E-15
Lrrc32	0.189480222	1.73E-15
Cmtm3	-0.232689831	1.86E-15
Kras	0.244252159	1.92E-15
1700017M07Rik	-0.569984335	1.92E-15
Pin4	0.192556781	1.93E-15
Synj2bp	0.246611279	1.94E-15
1810022K09Rik	0.148737304	2.01E-15
Ppig	0.173493522	2.03E-15
Depdc1a	0.696347898	2.24E-15
C3	-0.414513214	2.28E-15
Dnajb4	0.28108863	2.30E-15
Hist1h4h	0.524218259	2.31E-15
Rad18	0.433378825	2.39E-15
Ogdh	0.239524973	2.44E-15
P2rx4	-0.29196744	2.59E-15
Tnfrsf9	-0.87776363	2.60E-15
Tspan4	-0.13597891	2.61E-15
Hnrnpc	0.150842625	2.62E-15
Mcfd2	-0.178900833	2.63E-15
Ppp1r12a	0.21081523	2.66E-15
Mgll	0.646842156	2.77E-15
Pitpnc1	0.413746238	2.80E-15
Ccdc184	0.340014909	2.83E-15
Tmem128	0.212383449	2.86E-15
Gde1	0.222857008	2.95E-15
Telo2	-0.370741068	3.09E-15
Mylk	0.467755528	3.15E-15
Cdkn3	0.612314479	3.15E-15
Pdha1	0.172983164	3.19E-15
Cbr3	0.273703387	3.21E-15
Scand1	0.129915673	3.25E-15
Alas1	0.317447266	3.36E-15
Gm38399	-0.466759823	3.46E-15
Kirrel	0.25934776	3.47E-15
Adh5	0.166706306	3.56E-15
Rrp1	0.157787307	3.78E-15
Slc39a7	-0.185093534	3.88E-15
Nr3c1	0.237829519	3.88E-15
Gpr35	0.400733841	3.93E-15
Aaas	0.38490243	3.99E-15
Aplp1	0.396288354	4.15E-15
Cenpn	0.518624368	4.18E-15
Grk6	0.326671246	4.20E-15
Sass6	0.460259908	4.20E-15
Rnf6	0.221731095	4.25E-15
Rpl21	-0.079319662	4.29E-15
Rheb	0.148763722	4.39E-15
Ubap2	0.248490565	4.54E-15
Lin37	0.357523969	4.55E-15
Rbmx2	0.419350859	4.68E-15
Zwint	0.170296764	4.72E-15
Far1	0.228427786	4.83E-15
Yap1	0.251972052	5.13E-15
Tnfaip1	0.234296596	5.18E-15
Mcm6	0.496831411	5.34E-15
Tomm40	0.185385602	5.37E-15
Mapk1	0.195552822	5.46E-15
Zfp398	-0.395671491	5.54E-15
Srp72	0.174505957	5.55E-15
Arhgap5	0.184594891	5.86E-15
Ablim1	0.492923497	6.44E-15
Arf2	0.326410635	6.54E-15
Rfc3	0.40119385	6.55E-15
Tram1	-0.173896997	6.62E-15
Sqle	-0.240246394	6.67E-15
Sgpl1	0.301918356	6.72E-15
Ubac1	0.290760176	6.75E-15
Sgms2	0.389343099	6.79E-15
Cuedc2	0.18497517	6.85E-15
Fam107b	0.504219344	6.87E-15
Arhgef5	0.416070868	7.08E-15
Creb3l3	-0.576722314	7.28E-15
Zdhhc2	0.41598826	7.35E-15
Tmem258	-0.138507193	7.38E-15
Shisa5	-0.184691335	7.51E-15
Loxl2	0.204383148	7.51E-15
Dnaja1	0.129387761	7.58E-15
Aldh1l1	-0.461218682	7.69E-15
Smad9	0.441033953	7.74E-15
Sh3bgr	0.633519878	7.94E-15
Tubb6	0.238601082	8.25E-15
Ube2h	0.253836917	8.40E-15
Mast2	0.294125822	8.56E-15
Slc25a39	0.202388603	8.66E-15
Pbxip1	0.239003997	8.69E-15
Cox7a1	-0.427040579	9.05E-15
Pdlim5	0.245900941	9.26E-15
Ndufv2	0.149154125	9.57E-15
Rbbp4	0.197927988	9.79E-15
Ercc6l	0.525608664	1.02E-14
Serpinb6b	0.608070262	1.04E-14
Rbx1	0.10242477	1.04E-14
Yaf2	0.202255383	1.05E-14
Asah1	0.183821842	1.06E-14
Mycbp2	-0.196786227	1.07E-14
Rtp4	-0.656909676	1.09E-14
Erg28	-0.196154409	1.12E-14
Chek1	0.500605859	1.16E-14
Tspan18	-0.412199919	1.24E-14
Mtch1	0.139103136	1.26E-14
Rfc2	0.322308461	1.28E-14
Dysf	0.356737932	1.33E-14
Hp	-0.597429797	1.33E-14
Ptprg	0.337079855	1.40E-14
Hmgn2	0.326567033	1.41E-14
Pnpla2	0.435637177	1.43E-14
Tmem234	0.14454775	1.44E-14
Ndrg2	-0.368082603	1.45E-14
Man2a1	-0.209348191	1.51E-14
Cbr4	0.34876998	1.55E-14
Mllt10	0.29830216	1.60E-14
Chordc1	0.241203514	1.64E-14
Rbm25	0.154688066	1.66E-14
Kazald1	0.406199972	1.68E-14
Itga11	-0.354188141	1.70E-14
Cxcl16	-0.368230555	1.78E-14
Phip	-0.276462265	1.84E-14
mt-Nd5	0.112959081	1.85E-14
Nuak1	0.372429583	1.86E-14
Mmp12	0.540405504	1.86E-14
Elof1	0.186600042	1.88E-14
Map3k20	0.296600724	1.94E-14
2410004B18Rik	0.246973248	1.98E-14
Ska1	0.578088273	2.01E-14
Mrps18c	0.180633851	2.01E-14
Papss1	0.232806247	2.07E-14
M6pr	0.204186209	2.09E-14
Aurkaip1	0.144093813	2.11E-14
Rbmx	0.359833898	2.11E-14
Mki67	0.802591394	2.13E-14
Cenpm	0.4712006	2.15E-14
Map4k5	0.242122491	2.17E-14
Nanos1	0.485753058	2.17E-14
Pi4k2b	-0.250380786	2.20E-14
Eda2r	0.507269892	2.24E-14
1700037H04Rik	0.371907047	2.28E-14
Top2a	0.744090948	2.31E-14
Cnot7	0.248992513	2.40E-14
Cers6	0.302418103	2.42E-14
Stat5a	-0.417496378	2.44E-14
Gemin6	0.352013221	2.44E-14
Ndufa9	0.193835899	2.49E-14
Limch1	0.567282718	2.56E-14
Adam9	0.198727458	2.63E-14
Cnbp	0.138841322	2.68E-14
Plk4	0.449253286	2.69E-14
Tmem268	-0.427156886	2.71E-14
Ddx21	-0.19321849	2.72E-14
Afdn	0.327779482	2.76E-14
Scd1	-0.317224709	2.79E-14
Arid4b	0.231183049	2.88E-14
Cavin3	0.174380893	2.91E-14
Igf2r	0.336408314	3.04E-14
Arhgap29	0.233654741	3.30E-14
Rint1	-0.316068397	3.32E-14
Bpnt1	0.323799543	3.32E-14
Arid4a	0.289801719	3.39E-14
Ltbp1	0.526568689	3.43E-14
Wnk1	0.165418754	3.46E-14
Mllt3	0.408943052	3.46E-14
Atp6v1c1	0.249596082	3.47E-14
Lasp1	0.21338785	3.48E-14
Wfs1	0.388303156	3.55E-14
Plekhg3	0.311669487	3.60E-14
Agfg1	-0.216246812	3.62E-14
Styk1	0.452219001	3.65E-14
Serpina3g	-0.605203187	3.76E-14
Ilf2	0.220161919	3.83E-14
Cdc42ep3	0.369265531	4.04E-14
Mxd3	0.621725317	4.05E-14
Smim26	0.254593969	4.10E-14
Slc7a11	0.786006621	4.11E-14
Dmpk	0.432447661	4.15E-14
Mrpl15	0.179629611	4.23E-14
Sucla2	0.194788374	4.25E-14
Srgap3	0.371454404	4.29E-14
Wdr83os	0.142091216	4.38E-14
Kif23	0.715625114	4.44E-14
Rpa3	0.256196948	4.50E-14
Hs3st1	-0.607591661	4.61E-14
H2-M9	0.464922924	4.65E-14
Sdf2l1	0.290965371	4.73E-14
Cd80	0.410052485	4.73E-14
D16Ertd472e	-0.379233742	4.85E-14
Aurkb	0.645482863	4.87E-14
Jade1	0.304453109	5.04E-14
Epas1	-0.556732511	5.11E-14
Arih1	0.214867471	5.14E-14
Zfp91	0.184415581	5.43E-14
Mrps11	0.23837797	5.43E-14
Pigyl	0.227173893	5.60E-14
Zfp469	-0.276388636	5.60E-14
Sgo1	0.555787473	5.62E-14
Mcl1	0.161714722	5.65E-14
Ube2v2	0.164585616	5.66E-14
Ckap2l	0.61526156	5.97E-14
H2-Ab1	0.292455831	5.98E-14
Gstt2	0.468085062	6.00E-14
Tsr1	-0.297687044	6.17E-14
Ccser2	0.246454128	6.36E-14
Cct5	0.133324187	6.77E-14
Zfp326	0.284341419	7.11E-14
Uba1	0.173555351	7.13E-14
Fen1	0.482142262	7.15E-14
Pbp2	0.327277319	7.19E-14
Arf5	-0.108956527	7.25E-14
Ppp3ca	-0.228292794	7.26E-14
Prkar1b	0.36980303	7.33E-14
Nln	0.307650148	7.38E-14
Fscn1	0.226668198	7.40E-14
Idh2	0.254843639	7.41E-14
Ppan	-0.235844021	7.42E-14
C1galt1c1	0.304629086	7.51E-14
P4ha2	0.18330271	7.53E-14
Cobl	0.407180823	7.62E-14
Tcaf2	0.439895588	7.66E-14
Arhgap21	0.304213745	7.73E-14
Emp2	0.266748522	7.79E-14
Ctgf	0.40106194	7.85E-14
Stim1	0.350106832	7.85E-14
Adprh	0.189740804	8.19E-14
Tmem106c	0.336378772	8.27E-14
Tbc1d1	0.306677625	8.32E-14
Slf1	0.388192433	8.38E-14
Midn	0.239115687	8.72E-14
Egr3	0.581810885	8.83E-14
Fabp3	0.50016546	8.85E-14
Snx2	0.228977122	8.94E-14
Acvr1b	-0.39836619	9.21E-14
Atic	0.235855401	9.24E-14
Gm5914	0.432598947	9.25E-14
Ttc28	0.240420573	9.28E-14
Rpl6	0.093119479	9.75E-14
Steap4	-0.528494443	9.86E-14
0610012G03Rik	0.149414727	1.00E-13
Sema3c	0.480298451	1.04E-13
Spdl1	0.580034303	1.05E-13
Ube2e3	0.180417423	1.06E-13
Ssr4	-0.101940681	1.06E-13
Hspa4l	0.373792721	1.07E-13
Dennd1a	-0.399857413	1.07E-13
Lsm4	0.169370032	1.08E-13
Tra2b	0.195895445	1.10E-13
Ube2b	0.135261941	1.10E-13
Mtcl1	0.411881352	1.15E-13
Tmem184c	0.248571702	1.16E-13
Nckap1	0.188885416	1.22E-13
Tmem59l	0.489320195	1.23E-13
BC029722	0.270539842	1.23E-13
Mmp13	1.038476443	1.24E-13
Cdc42ep5	-0.256102396	1.24E-13
Fam49b	0.257546788	1.24E-13
Rap1b	0.14518006	1.31E-13
Gadd45gip1	0.160019804	1.32E-13
Ero1l	0.198826073	1.33E-13
Ifi205	-0.475961945	1.35E-13
Rps11	0.076248999	1.35E-13
Cep290	0.320721981	1.36E-13
Fgfrl1	0.315803786	1.42E-13
Atp6v1e1	0.172748815	1.43E-13
Mgst1	-0.283327729	1.46E-13
Atp6v1a	0.219843621	1.50E-13
Ece1	0.247462377	1.50E-13
Cdipt	0.229085004	1.53E-13
Psrc1	0.510997126	1.55E-13
Pcolce	-0.130098871	1.58E-13
Nras	0.194908773	1.59E-13
S100a10	0.249088907	1.62E-13
Fancd2	0.45954488	1.68E-13
Ccnf	0.596814592	1.69E-13
Etfa	0.192272963	1.73E-13
Gdpd1	0.440483558	1.75E-13
Eif2s1	0.15735068	1.76E-13
Col27a1	-0.520468419	1.77E-13
Comp	-1.067462024	1.81E-13
[truncated: 13,566 more rows]
